# Supplementary material for: Understanding the Association between Red Blood Cell Transfusion Utilization and Humanistic and Economic Burden in Patients with β-Thalassemia from the Patients’ Perspective
Source: J Clin Med. 2023 Jan 4;12(2):414. doi: 10.3390/jcm12020414 (PMC9861260; doi:10.3390/jcm12020414)
Supplement: Supplementary file 1 [file jcm-12-00414-s001.zip]

Archive with 4 entries (3 files):
- jcm-2124693-supplementary/
- jcm-2124693-supplementary/Supplementary Table S1_Revised.pdf
- jcm-2124693-supplementary/Supplementary Table S2_Revised.pdf
- jcm-2124693-supplementary/Supplementary Table S3_Revised.pdf
